# Supplementary material for: Quantifying Tumor Heterogeneity via MRI Habitats to Characterize Microenvironmental Alterations in HER2+ Breast Cancer
Source: Cancers (Basel). 2022 Apr 6;14(7):1837. doi: 10.3390/cancers14071837 (PMC8997932; doi:10.3390/cancers14071837)
Supplement: Supplementary file 1 [file cancers-14-01837-s001.zip]

Archive with 1 entries (1 files):
- cancers-1612116-supplementary.pdf
